# Supplementary material for: A New Reference Genome Shows the One-Speed Genome Structure of the Barley Pathogen Ramularia collo-cygni
Source: Genome Biol Evol. 2018 Oct 29;10(12):3243–9. doi: 10.1093/gbe/evy240 (PMC6301796; doi:10.1093/gbe/evy240)
Supplement: Supplementary Data [file evy240_supp.zip]

Archive with 6 entries (6 files):
- Figure S1.pdf
- Figure S2.pdf
- Figure S3.pdf
- Figure S4.pdf
- Legends supplementary materials.docx
- Stametal_SuppData.tar.gz
